# Supplementary material for: Elucidating the Causal Relationships Between B Cells, Dendritic Cells, and Multiple Sclerosis Pathogenesis
Source: Brain Behav. 2026 Feb 28;16(3):e71292. doi: 10.1002/brb3.71292 (PMC12949720; doi:10.1002/brb3.71292)
Supplement: Supplementary file 8 — Supplementary Table 1: brb371292‐sup‐0008‐TableS1.xlsx [file BRB3-16-e71292-s003.xlsx]

## Sheet: Sheet1
MRresult
Outcome	Exposure	Method	Nsnp	β	SE	pval	lo_ci	up_ci	OR	or_lci95	or_uci95
multiple sclerosis	CD11c on myeloid DC	MR Egger	16	0.216201	0.0899586	0.0306722	0.0398821	0.39252	1.24135	1.04069	1.48071
		Weighted median	16	0.0874966	0.0522727	0.0941603	-0.0149579	0.189951	1.09144	0.985153	1.20919
		Inverse variance weighted	16	0.111883	0.0373592	0.00274641	0.0386586	0.185107	1.11838	1.03942	1.20335
		Simple mode	16	0.0814279	0.0903012	0.381448	-0.0955625	0.258418	1.08483	0.908862	1.29488
		Weighted mode	16	0.0814279	0.102903	0.441099	-0.120262	0.283118	1.08483	0.886688	1.32726
multiple sclerosis	CD45 on B cell	MR Egger	4	0.429465	0.448774	0.439571	-0.450133	1.30906	1.53643	0.637543	3.7027
		Weighted median	4	0.211271	0.095832	0.0274821	0.0234405	0.399102	1.23525	1.02372	1.49049
		Inverse variance weighted	4	0.217977	0.0723604	0.00259205	0.0761508	0.359803	1.24356	1.07913	1.43305
		Simple mode	4	0.10722	0.145798	0.51537	-0.178543	0.392984	1.11318	0.836488	1.48139
		Weighted mode	4	0.114428	0.129919	0.443296	-0.140212	0.369069	1.12123	0.869174	1.44639
