# Supplementary material for: Elucidating the Causal Relationships Between B Cells, Dendritic Cells, and Multiple Sclerosis Pathogenesis
Source: Brain Behav. 2026 Feb 28;16(3):e71292. doi: 10.1002/brb3.71292 (PMC12949720; doi:10.1002/brb3.71292)
Supplement: Supplementary file 9 — Supplementary Table 2: brb371292‐sup‐0009‐TableS2.xlsx [file BRB3-16-e71292-s004.xlsx]

## Sheet: Supplementary Table 3
Immune traits	p1	p2	p12	nsnps	PP.H0.abf	PP.H1.abf	PP.H2.abf	PP.H3.abf	PP.H4.abf
CD45 on B cell	0.0001	0.0001	1e-05	593	0.0264411	0.915784	0.0011627	0.0402538	0.0163581
CD11c on myoid DC	0.0001	0.0001	1e-05	741	1.37e-27	0.00386242	1.23e-25	0.345354	0.650783
