# Supplementary material for: Elucidating the Causal Relationships Between B Cells, Dendritic Cells, and Multiple Sclerosis Pathogenesis
Source: Brain Behav. 2026 Feb 28;16(3):e71292. doi: 10.1002/brb3.71292 (PMC12949720; doi:10.1002/brb3.71292)
Supplement: Supplementary file 10 — Supplementary Table 3: brb371292‐sup‐0010‐TableS3.xlsx [file BRB3-16-e71292-s007.xlsx]

## Sheet: CD45 on B cells
	GENE	CHR	START	STOP	NSNPS	NPARAM	N	ZSTAT	P	FDR	GENE_NAMES
1	140564	22	39417118	39435686	47	11	3112	5.6139	9.89e-09	0.000177229	APOBEC3D
2	200316	22	39436609	39451977	54	8	3112	5.5199	1.7e-08	0.000304623	APOBEC3F
3	27350	22	39410265	39414843	7	4	3112	5.1891	1.06e-07	0.00189931	APOBEC3C
4	9582	22	39378352	39388784	43	8	3112	5.1823	1.1e-07	0.00197087	APOBEC3B
5	29113	6	31079000	31080332	13	6	3112	5.0599	2.1e-07	0.00376236	C6orf15
6	200315	22	39348755	39359189	59	12	3112	4.9266	4.18e-07	0.00748847	APOBEC3A
7	401250	6	31496739	31498008	18	5	3112	4.8758	5.42e-07	0.00970939	MCCD1
8	170679	6	31082608	31107869	337	18	3112	4.6075	2.04e-06	0.0365425	PSORS1C1
9	7919	6	31497996	31510252	155	23	3112	4.5825	2.3e-06	0.0411976	DDX39B

## Sheet: CD11c on myoid DC
	GENE	CHR	START	STOP	NSNPS	NPARAM	N	ZSTAT	P	FDR	GENE_NAMES
1	3684	16	31271288	31344213	231	21	2872	7.4654	4.15e-14	7.43597e-10	ITGAM
2	146547	16	31150244	31161415	20	8	2872	7.1587	4.07e-13	7.29222e-09	PRSS36
3	5652	16	31142754	31147151	10	5	2872	6.5611	2.67e-11	4.78357e-07	PRSS8
4	3687	16	31366488	31394320	66	22	2872	6.425	6.59e-11	1.1806e-06	ITGAX
5	9274	16	30845373	30905852	118	21	2872	6.1094	5e-10	8.957e-06	BCL7C
6	112755	16	31000577	31021829	39	11	2872	5.9615	1.25e-09	2.23913e-05	STX1B
7	6810	16	31044416	31051489	15	5	2872	5.8761	2.1e-09	3.76152e-05	STX4
8	3681	16	31404633	31437826	84	24	2872	5.685	6.54e-09	0.000117138	ITGAD
9	146542	16	30580998	30585243	9	5	2872	5.4445	2.6e-08	0.00046566	ZNF688
10	54620	16	30934392	30960104	39	11	2872	5.4046	3.25e-08	0.000582043	FBXL19
11	9739	16	30968615	30995985	63	14	2872	5.2732	6.7e-08	0.00119984	SETD1A
12	115509	16	30613879	30622096	11	7	2872	5.1737	1.15e-07	0.0020593	ZNF689
13	79798	16	31469010	31478488	21	11	2872	5.0541	2.16e-07	0.0038677	ARMC5
14	9103	1	161551129	161571010	51	25	2872	4.9613	3.5e-07	0.00626675	FCGR2C
15	10847	16	30709571	30751450	53	27	2872	4.9185	4.36e-07	0.00780614	SRCAP
16	25949	1	25548767	25559013	49	12	2872	4.8351	6.66e-07	0.0119234	SYF2
17	11123	1	24828841	24863510	127	25	2872	4.7196	1.18e-06	0.0211244	RCAN3
18	148979	1	53971904	54203748	901	80	2872	4.6219	1.9e-06	0.0340119	GLIS1
19	57185	1	24742245	24799473	112	31	2872	4.6169	1.95e-06	0.034905	NIPAL3
20	23361	16	30789770	30798564	14	6	2872	4.5634	2.52e-06	0.0451055	ZNF629

## Sheet: MS
	GENE	CHR	START	STOP	NSNPS	NPARAM	N	ZSTAT	P	FDR	GENE_NAMES
1	79897	6	30312897	30314635	7	4	115803	8.2924	5.55e-17	9.92062e-13	RPP21
2	1797	6	31937588	31940032	7	4	115803	8.2924	5.55e-17	9.92062e-13	DXO
3	10554	6	32135983	32145888	17	6	115803	8.2924	5.55e-17	9.92062e-13	AGPAT1
4	3107	6	31236526	31239913	102	12	115803	8.1259	2.22e-16	3.96758e-12	HLA-C
5	50854	6	31802693	31807541	12	7	115803	8.014	5.55e-16	9.9184e-12	SNHG32
6	5696	6	32808494	32812712	17	5	115803	8.014	5.55e-16	9.9184e-12	PSMB8
7	23274	16	11038345	11276046	475	22	115803	8.012	5.64e-16	1.00781e-11	CLEC16A
8	3304	6	31789964	31798032	7	4	115803	8.0023	6.11e-16	1.09173e-11	HSPA1B
9	4439	6	31707725	31730455	50	12	115803	7.9726	7.77e-16	1.38827e-11	MSH5
10	58496	6	31638728	31640227	6	3	115803	7.9414	9.99e-16	1.78481e-11	LY6G5B
11	3112	6	32780540	32784825	30	9	115803	7.9414	9.99e-16	1.78481e-11	HLA-DOB
12	11270	6	30655824	30659197	7	3	115803	7.9223	1.17e-15	2.09009e-11	NRM
13	3833	6	33359301	33377701	30	6	115803	7.8865	1.55e-15	2.76877e-11	KIFC1
14	6890	6	32812986	32821748	72	9	115803	7.8659	1.83e-15	3.26875e-11	TAP1
15	629	6	31913721	31919861	17	8	115803	7.8516	2.05e-15	3.6615e-11	CFB
16	55937	6	31620187	31625987	9	4	115803	7.8357	2.33e-15	4.16138e-11	APOM
17	1388	6	32083045	32096017	18	9	115803	7.8088	2.89e-15	5.16125e-11	ATF6B
18	170680	6	31105311	31107127	17	8	115803	7.7887	3.39e-15	6.05386e-11	PSORS1C2
19	3135	6	29794756	29798899	64	5	115803	7.7846	3.5e-15	6.24995e-11	HLA-G
20	394263	6	30951485	30957675	23	6	115803	7.7768	3.72e-15	6.64243e-11	MUC21
21	170679	6	31082608	31107869	256	20	115803	7.7721	3.86e-15	6.89203e-11	PSORS1C1
22	3117	6	32605169	32612152	285	15	115803	7.7686	3.97e-15	7.08804e-11	HLA-DQA1
23	389376	6	30899127	30899952	9	4	115803	7.7642	4.11e-15	7.33758e-11	SFTA2
24	259215	6	31674625	31678372	12	6	115803	7.7608	4.22e-15	7.53354e-11	LY6G6F
25	57176	6	30881982	30894236	43	3	115803	7.7451	4.77e-15	8.51493e-11	VARS2
26	7148	6	32008932	32077151	127	23	115803	7.7451	4.77e-15	8.51493e-11	TNXB
27	7920	6	31654726	31671137	30	7	115803	7.7408	4.94e-15	8.81741e-11	ABHD16A
28	780	6	30850694	30867933	47	8	115803	7.7394	5e-15	8.924e-11	DDR1
29	7726	6	30152232	30181271	92	12	115803	7.7325	5.27e-15	9.40537e-11	TRIM26
30	7918	6	31629006	31634060	20	7	115803	7.7222	5.72e-15	1.02079e-10	GPANK1
31	259197	6	31556660	31560762	19	7	115803	7.7197	5.83e-15	1.04036e-10	NCR3
32	1460	6	31632995	31637844	15	6	115803	7.715	6.05e-15	1.07956e-10	CSNK2B
33	89870	6	30130968	30140473	30	8	115803	7.7115	6.22e-15	1.10983e-10	TRIM15
34	135656	6	30908777	30921998	29	10	115803	7.7092	6.33e-15	1.1294e-10	MUCL3
35	80737	6	31733178	31745108	18	7	115803	7.7006	6.77e-15	1.20784e-10	VWA7
36	3305	6	31777396	31790093	25	12	115803	7.6895	7.38e-15	1.31659e-10	HSPA1L
37	3119	6	32627241	32634466	143	13	115803	7.6858	7.61e-15	1.35755e-10	HLA-DQB1
38	3134	6	29691117	29695073	24	6	115803	7.6794	7.99e-15	1.42526e-10	HLA-F
39	3120	6	32723837	32731330	47	4	115803	7.6794	7.99e-15	1.42526e-10	HLA-DQB2
40	7124	6	31543344	31546113	5	2	115803	7.6691	8.66e-15	1.5446e-10	TNF
41	9277	6	33246682	33257304	20	6	115803	7.6164	1.3e-14	2.31855e-10	WDR46
42	965	1	117057156	117113715	42	6	115803	7.6126	1.34e-14	2.38976e-10	CD58
43	63940	6	32158543	32163300	7	3	115803	7.5818	1.7e-14	3.03161e-10	GPSM3
44	257202	6	28471073	28483570	34	8	115803	7.5732	1.82e-14	3.24542e-10	GPX6
45	57819	6	31765169	31774761	19	7	115803	7.5514	2.15e-14	3.83367e-10	LSM2
46	6015	6	33176286	33180499	6	3	115803	7.5294	2.55e-14	4.54665e-10	RING1
47	534	6	31512228	31514625	10	6	115803	7.5231	2.68e-14	4.77817e-10	ATP6V1G2
48	7407	6	31745295	31763712	26	10	115803	7.4979	3.24e-14	5.77627e-10	VARS1
49	100507679	6	30973729	31003179	285	23	115803	7.4794	3.73e-14	6.64947e-10	MUC22
50	58530	6	31683048	31685698	5	3	115803	7.4706	3.99e-14	7.11257e-10	LY6G6D
51	28955	16	11022748	11036257	12	4	115803	7.4654	4.15e-14	7.39738e-10	DEXI
52	6891	6	32789610	32806547	126	20	115803	7.4601	4.32e-14	7.69997e-10	TAP2
53	100287898	1	2572807	2706230	32	6	115803	7.4552	4.49e-14	8.00253e-10	TTC34
54	135644	6	30103885	30116512	79	4	115803	7.4414	4.98e-14	8.87536e-10	TRIM40
55	202658	6	30297088	30314635	36	10	115803	7.4116	6.24e-14	1.11203e-09	TRIM39-RPP21
56	6046	6	32936437	32949282	51	15	115803	7.3944	7.1e-14	1.26522e-09	BRD2
57	29113	6	31079000	31080332	14	5	115803	7.295	1.49e-13	2.65503e-09	C6orf15
58	11074	6	30070674	30080867	62	15	115803	7.2579	1.97e-13	3.51015e-09	TRIM31
59	6774	17	40465342	40540586	97	7	115803	7.1951	3.12e-13	5.5589e-09	STAT3
60	8831	6	33387847	33421466	29	8	115803	7.1113	5.75e-13	1.02442e-08	SYNGAP1
61	3109	6	32902406	32908847	37	5	115803	7.1038	6.07e-13	1.08137e-08	HLA-DMB
62	3111	6	32971959	32977389	40	11	115803	7.0601	8.32e-13	1.48212e-08	HLA-DOA
63	7936	6	31919864	31926864	12	4	115803	7.0212	1.1e-12	1.95943e-08	NELFE
64	6048	6	32146162	32148570	6	2	115803	7.0189	1.12e-12	1.99494e-08	RNF5
65	23564	6	31694817	31698039	5	2	115803	6.9154	2.33e-12	4.14996e-08	DDAH2
66	222696	6	28399373	28411279	32	6	115803	6.898	2.64e-12	4.70184e-08	ZSCAN23
67	3108	6	32916391	32920900	12	4	115803	6.8709	3.19e-12	5.68107e-08	HLA-DMA
68	4049	6	31539876	31542101	10	4	115803	6.8701	3.21e-12	5.71637e-08	LTA
69	127281	1	2517899	2522908	6	2	115803	6.8465	3.78e-12	6.73105e-08	PRXL2B
70	10677	12	58190415	58210193	15	4	115803	6.7904	5.59e-12	9.95355e-08	AVIL
71	2135	1	101337928	101361548	22	6	115803	6.7855	5.79e-12	1.03091e-07	EXTL2
72	958	20	44746899	44758384	18	7	115803	6.7379	8.04e-12	1.43144e-07	CD40
73	1192	6	31698358	31705095	6	3	115803	6.687	1.14e-11	2.02954e-07	CLIC1
74	923	11	60739113	60787849	127	22	115803	6.6844	1.16e-11	2.06503e-07	CD6
75	2968	6	30875957	30881883	18	4	115803	6.6823	1.18e-11	2.10052e-07	GTF2H4
76	401251	6	31730773	31732627	5	3	115803	6.6424	1.54e-11	2.7412e-07	SAPCD1
77	177	6	32148745	32152099	10	5	115803	6.6261	1.72e-11	3.06143e-07	AGER
78	10665	6	32260475	32339705	485	18	115803	6.6173	1.83e-11	3.25703e-07	TSBP1
79	54806	6	135604670	135818903	213	19	115803	6.609	1.93e-11	3.43482e-07	AHI1
80	56658	6	30294227	30311506	28	7	115803	6.5681	2.55e-11	4.53798e-07	TRIM39
81	6125	1	93297594	93307481	6	2	115803	6.5555	2.77e-11	4.92922e-07	RPL5
82	80352	6	30038043	30043628	42	6	115803	6.5379	3.12e-11	5.55173e-07	RNF39
83	10956	12	58087738	58115340	28	4	115803	6.5119	3.71e-11	6.6012e-07	OS9
84	1302	6	33130469	33160245	73	12	115803	6.5031	3.93e-11	6.99226e-07	COL11A2
85	80740	6	31686425	31689511	7	3	115803	6.4811	4.55e-11	8.0949e-07	LY6G6C
86	9520	17	45600316	45700642	70	4	115803	6.4356	6.15e-11	1.09409e-06	NPEPPS
87	55765	1	200860627	200884864	50	9	115803	6.3969	7.93e-11	1.41067e-06	INAVA
88	6257	6	33161362	33168630	8	4	115803	6.3683	9.56e-11	1.70053e-06	RXRB
89	8449	6	30620896	30640830	24	6	115803	6.3205	1.3e-10	2.31231e-06	DHX16
90	3837	17	45726861	45762037	24	3	115803	6.3204	1.3e-10	2.31231e-06	KPNB1
91	26227	1	120254419	120286849	64	15	115803	6.3084	1.41e-10	2.50768e-06	PHGDH
92	5143	19	18318771	18359010	79	9	115803	6.3055	1.44e-10	2.5609e-06	PDE4C
93	5252	6	33378773	33384230	6	2	115803	6.2758	1.74e-10	3.09424e-06	PHF1
94	5594	22	22113946	22221970	158	13	115803	6.2382	2.21e-10	3.92982e-06	MAPK1
95	84991	10	6130949	6159422	66	14	115803	6.2249	2.41e-10	4.28522e-06	RBM17
96	2672	1	92940318	92952433	21	5	115803	6.2132	2.6e-10	4.6228e-06	GFI1
97	11262	2	231090445	231177930	191	18	115803	6.1727	3.36e-10	5.97374e-06	SP140
98	80742	6	30524486	30532473	10	3	115803	6.1319	4.34e-10	7.71565e-06	PRR3
99	6992	6	30034932	30038110	14	4	115803	6.113	4.89e-10	8.69295e-06	PPP1R11
100	79258	1	2522078	2564499	92	3	115803	6.1094	5e-10	8.888e-06	MMEL1
101	442191	6	29274467	29275432	2	1	115803	6.1094	5e-10	8.888e-06	OR14J1
102	4340	6	29624758	29640149	71	12	115803	6.1094	5e-10	8.888e-06	MOG
103	3105	6	29910247	29913661	84	15	115803	6.1094	5e-10	8.888e-06	HLA-A
104	10107	6	30119722	30128711	38	8	115803	6.1094	5e-10	8.888e-06	TRIM10
105	8870	6	30710976	30712327	5	3	115803	6.1094	5e-10	8.888e-06	IER3
106	1041	6	31082865	31088252	65	7	115803	6.1094	5e-10	8.888e-06	CDSN
107	54535	6	31110216	31126015	130	18	115803	6.1094	5e-10	8.888e-06	CCHCR1
108	6941	6	31126303	31134183	40	8	115803	6.1094	5e-10	8.888e-06	TCF19
109	5460	6	31132114	31138451	44	8	115803	6.1094	5e-10	8.888e-06	POU5F1
110	3106	6	31321649	31324989	100	24	115803	6.1094	5e-10	8.888e-06	HLA-B
111	100507436	6	31367561	31383090	166	20	115803	6.1094	5e-10	8.888e-06	MICA
112	4277	6	31462054	31478901	170	15	115803	6.1094	5e-10	8.888e-06	MICB
113	401250	6	31496739	31498008	13	3	115803	6.1094	5e-10	8.888e-06	MCCD1
114	7919	6	31497996	31510252	56	13	115803	6.1094	5e-10	8.888e-06	DDX39B
115	4795	6	31514628	31526606	55	14	115803	6.1094	5e-10	8.888e-06	NFKBIL1
116	7940	6	31553956	31556686	11	6	115803	6.1094	5e-10	8.888e-06	LST1
117	199	6	31582969	31584798	9	4	115803	6.1094	5e-10	8.888e-06	AIF1
118	7916	6	31588450	31605554	58	15	115803	6.1094	5e-10	8.888e-06	PRRC2A
119	7917	6	31606805	31620953	35	10	115803	6.1094	5e-10	8.888e-06	BAG6
120	57827	6	31626075	31628549	4	2	115803	6.1094	5e-10	8.888e-06	C6orf47
121	3303	6	31782952	31785719	3	2	115803	6.1094	5e-10	8.888e-06	HSPA1A
122	80736	6	31830969	31846823	48	8	115803	6.1094	5e-10	8.888e-06	SLC44A4
123	10919	6	31847536	31865464	33	11	115803	6.1094	5e-10	8.888e-06	EHMT2
124	717	6	31865562	31913449	92	16	115803	6.1094	5e-10	8.888e-06	C2
125	6499	6	31926581	31937532	31	11	115803	6.1094	5e-10	8.888e-06	SKIC2
126	8859	6	31938952	31949223	25	7	115803	6.1094	5e-10	8.888e-06	STK19
127	1589	6	32006093	32009447	7	3	115803	6.1094	5e-10	8.888e-06	CYP21A2
128	63943	6	32096484	32098067	6	3	115803	6.1094	5e-10	8.888e-06	FKBPL
129	9374	6	32121229	32131458	23	10	115803	6.1094	5e-10	8.888e-06	PPT2
130	5089	6	32152510	32157963	8	3	115803	6.1094	5e-10	8.888e-06	PBX2
131	4855	6	32162620	32191844	110	21	115803	6.1094	5e-10	8.888e-06	NOTCH4
132	56244	6	32362513	32374900	107	11	115803	6.1094	5e-10	8.888e-06	BTNL2
133	3122	6	32407619	32412823	45	8	115803	6.1094	5e-10	8.888e-06	HLA-DRA
134	3127	6	32485151	32498006	20	4	115803	6.1094	5e-10	8.888e-06	HLA-DRB5
135	3123	6	32546546	32557613	61	7	115803	6.1094	5e-10	8.888e-06	HLA-DRB1
136	3118	6	32709156	32714664	56	7	115803	6.1094	5e-10	8.888e-06	HLA-DQA2
137	5698	6	32821927	32827628	27	7	115803	6.1094	5e-10	8.888e-06	PSMB9
138	3115	6	33043703	33057473	207	15	115803	6.1094	5e-10	8.888e-06	HLA-DPB1
139	3559	10	6052657	6104333	207	37	115803	6.1094	5e-10	8.888e-06	IL2RA
140	4234	12	58162254	58165914	2	1	115803	6.1094	5e-10	8.888e-06	METTL1
141	346171	6	29640169	29644931	18	6	115803	6.105	5.14e-10	9.11579e-06	ZFP57
142	25895	12	58166383	58176324	12	1	115803	6.078	6.08e-10	1.07823e-05	EEF1AKMT3
143	30834	6	30029017	30032686	15	3	115803	6.0496	7.26e-10	1.28742e-05	POLR1H
144	51611	1	101455179	101491365	36	5	115803	6.0335	8.02e-10	1.42211e-05	DPH5
145	6198	17	57970407	58027787	63	6	115803	6.0258	8.42e-10	1.49295e-05	RPS6KB1
146	677	14	69254372	69263184	14	4	115803	5.9973	1e-09	1.773e-05	ZFP36L1
147	84769	19	18303986	18307552	8	2	115803	5.9979	1e-09	1.773e-05	MPV17L2
148	7132	12	6437923	6451283	16	4	115803	5.9959	1.01e-09	1.79053e-05	TNFRSF1A
149	554223	6	29759683	29765584	90	8	115803	5.9855	1.08e-09	1.91452e-05	NA
150	101929163	6	32371234	32373967	35	3	115803	5.9598	1.26e-09	2.23348e-05	TSBP1-AS1
151	9755	17	45771441	45789429	13	2	115803	5.9503	1.34e-09	2.37515e-05	TBKBP1
152	51174	17	57936840	57970306	45	6	115803	5.9318	1.5e-09	2.6586e-05	TUBD1
153	160365	12	9868456	9885895	84	8	115803	5.9123	1.69e-09	2.99519e-05	CLECL1P
154	148867	1	101361632	101552821	197	12	115803	5.8858	1.98e-09	3.50896e-05	SLC30A7
155	10106	12	58213710	58240747	19	2	115803	5.8465	2.51e-09	4.44797e-05	CTDSP2
156	5141	19	10527449	10580307	49	5	115803	5.7331	4.93e-09	8.73596e-05	PDE4A
157	57605	12	123468027	123635376	106	10	115803	5.7062	5.78e-09	0.000102416	PITPNM2
158	7142	16	11361714	11363160	5	2	115803	5.7	5.99e-09	0.000106131	TNP2
159	80741	6	31644461	31648150	6	2	115803	5.6977	6.07e-09	0.000107542	LY6G5C
160	23031	19	18208585	18262502	128	11	115803	5.6956	6.15e-09	0.000108953	MAST3
161	8463	19	49843852	49865714	24	3	115803	5.6786	6.79e-09	0.000120285	TEAD2
162	10102	12	58176528	58196639	17	2	115803	5.6746	6.95e-09	0.000123112	TSFM
163	9657	3	121488608	121553926	160	8	115803	5.6687	7.2e-09	0.000127534	IQCB1
164	2581	14	88304164	88460009	412	24	115803	5.6223	9.42e-09	0.000166847	GALC
165	5296	19	18263988	18281343	24	5	115803	5.603	1.05e-08	0.000185965	PIK3R2
166	27120	19	49866466	49878373	32	3	115803	5.6	1.07e-08	0.000189497	DKKL1
167	8764	1	2487291	2495268	10	2	115803	5.5988	1.08e-08	0.000191257	TNFRSF14
168	28968	19	49792889	49828521	25	4	115803	5.5747	1.24e-08	0.000219579	SLC6A16
169	7813	1	92974253	93257961	494	11	115803	5.5551	1.39e-08	0.000246127	EVI5
170	6892	6	33267471	33282164	27	5	115803	5.5497	1.43e-08	0.000253196	TAPBP
171	80739	6	31691121	31694487	1	1	115803	5.5477	1.45e-08	0.000256722	MPIG6B
172	8915	1	85731459	85742604	30	9	115803	5.5454	1.47e-08	0.000260249	BCL10
173	6293	6	33218049	33239723	29	6	115803	5.5429	1.49e-08	0.000263775	VPS52
174	51101	8	79578282	79632000	82	6	115803	5.5423	1.49e-08	0.000263775	ZC2HC1A
175	80864	6	32132382	32136062	8	2	115803	5.5376	1.53e-08	0.000270825	EGFL8
176	79969	6	30594613	30614598	34	9	115803	5.5269	1.63e-08	0.00028851	ATAT1
177	1594	12	58156117	58160976	3	2	115803	5.5263	1.63e-08	0.00028851	CYP27B1
178	2880	6	28493789	28502728	20	5	115803	5.5224	1.67e-08	0.000295557	GPX5
179	388650	1	93298286	93427079	133	4	115803	5.4819	2.1e-08	0.000371637	DIPK1A
180	51136	17	58029723	58042117	16	3	115803	5.4741	2.2e-08	0.000389312	RNFT1
181	51596	6	33384319	33386111	2	1	115803	5.463	2.34e-08	0.000414063	CUTA
182	10410	11	319673	320914	1	1	115803	5.4628	2.34e-08	0.000414063	IFITM3
183	79368	1	157715523	157747119	34	6	115803	5.421	2.96e-08	0.000523713	FCRL2
184	196383	12	123899936	123921264	36	6	115803	5.4133	3.09e-08	0.000546683	RILPL2
185	60468	6	90636247	91006627	536	58	115803	5.4084	3.18e-08	0.000562574	BACH2
186	57178	10	80828751	81076285	601	76	115803	5.4062	3.22e-08	0.000569618	ZMIZ1
187	151827	3	169511216	169530574	14	2	115803	5.3336	4.82e-08	0.00085261	LRRC34
188	344657	3	169530658	169555561	24	3	115803	5.3113	5.44e-08	0.000962227	LRRIQ4
189	8705	6	33244917	33246602	1	1	115803	5.3102	5.47e-08	0.000967479	B3GALT4
190	57727	20	44689624	44718580	36	6	115803	5.2874	6.2e-08	0.00109653	NCOA5
191	10892	18	56338618	56417371	128	13	115803	5.2605	7.18e-08	0.00126978	MALT1
192	10198	12	123640943	123717785	150	7	115803	5.2365	8.18e-08	0.00144655	MPHOSPH9
193	55892	3	169490619	169507504	10	2	115803	5.223	8.8e-08	0.0015561	MYNN
194	116986	12	58117544	58135984	15	3	115803	5.2227	8.82e-08	0.00155955	AGAP2
195	3575	5	35856977	35879705	70	7	115803	5.2065	9.62e-08	0.00170091	IL7R
196	6911	16	30097114	30103258	5	2	115803	5.2012	9.9e-08	0.00175032	TBX6
197	9647	22	22273792	22307250	63	8	115803	5.1985	1e-07	0.0017679	PPM1F
198	8740	19	6661264	6670599	20	7	115803	5.1898	1.05e-07	0.00185619	TNFSF14
199	150962	2	61167548	61245365	77	11	115803	5.1697	1.17e-07	0.00206821	PUS10
200	4050	6	31548335	31550202	1	1	115803	5.1675	1.19e-07	0.00210344	LTB
201	951	19	49838632	49843863	7	2	115803	5.1624	1.22e-07	0.00215635	CD37
202	9092	11	65729160	65747607	33	5	115803	5.1595	1.24e-07	0.00219158	SART1
203	2794	6	30509154	30525371	15	5	115803	5.1434	1.35e-07	0.00238586	GNL1
204	51329	12	123464607	123467460	1	1	115803	5.1355	1.41e-07	0.00249175	ARL6IP4
205	81671	17	57784553	57919610	140	10	115803	5.132	1.43e-07	0.00252695	VMP1
206	1656	11	118618472	118661972	59	7	115803	5.1199	1.53e-07	0.00270351	DDX6
207	80317	6	28317691	28336954	49	9	115803	5.1126	1.59e-07	0.00280937	ZKSCAN3
208	11140	19	10501809	10514271	9	3	115803	5.112	1.59e-07	0.00280937	CDC37
209	9997	22	50961997	50964868	8	3	115803	5.1121	1.59e-07	0.00280937	SCO2
210	253980	16	29917657	29937545	23	3	115803	5.1093	1.62e-07	0.00286189	KCTD13
211	155061	7	149169884	149194928	28	4	115803	5.0829	1.86e-07	0.00328569	ZNF746
212	80863	6	32116140	32119720	1	1	115803	5.0559	2.14e-07	0.0037801	PRRT1
213	58513	19	16466055	16582823	108	10	115803	5.0136	2.67e-07	0.00471602	EPS15L1
214	1019	12	58141510	58146304	5	3	115803	5.0099	2.72e-07	0.00480406	CDK4
215	79782	3	169557029	169587723	48	6	115803	4.9997	2.87e-07	0.00506871	LRRC31
216	6222	6	33239852	33244281	12	4	115803	4.9704	3.34e-07	0.00589844	RPS18
217	8815	11	65769550	65771617	9	3	115803	4.9659	3.42e-07	0.00603938	BANF1
218	9326	17	34842471	34855154	12	3	115803	4.947	3.77e-07	0.00665707	ZNHIT3
219	23	6	30539170	30559309	24	4	115803	4.9458	3.79e-07	0.006692	ABCF1
220	83417	1	157543539	157567870	47	6	115803	4.9353	4e-07	0.0070624	FCRL4
221	65012	12	58013693	58019934	4	2	115803	4.9333	4.04e-07	0.00713262	SLC26A10P
222	23046	1	200938514	200992828	111	11	115803	4.9294	4.12e-07	0.00727345	KIF21B
223	9278	6	33282182	33285719	4	2	115803	4.9218	4.29e-07	0.00757314	ZBTB22
224	91574	12	123717844	123742651	54	4	115803	4.8799	5.31e-07	0.00937321	MTRFR
225	79153	16	30115977	30125264	9	3	115803	4.8536	6.06e-07	0.0106965	GDPD3
226	27086	3	71003865	71633140	934	90	115803	4.8299	6.83e-07	0.012055	FOXP1
227	253982	16	29912147	29931181	15	3	115803	4.8294	6.85e-07	0.0120896	ASPHD1
228	83463	5	176732501	176741096	13	4	115803	4.8061	7.69e-07	0.0135713	MXD3
229	10636	5	176784704	176799599	15	3	115803	4.7897	8.35e-07	0.0147352	RGS14
230	221504	6	33422356	33425321	2	1	115803	4.7862	8.5e-07	0.0149991	ZBTB9
231	23338	5	133860003	133918918	116	18	115803	4.7793	8.8e-07	0.0155276	JADE2
232	7923	6	33172414	33174608	3	2	115803	4.7778	8.86e-07	0.0156326	HSD17B8
233	3593	5	158741791	158757481	33	6	115803	4.7582	9.77e-07	0.0172372	IL12B
234	2841	13	99906967	99910682	7	4	115803	4.7514	1.01e-06	0.0178184	GPR18
235	4607	11	47352957	47374253	37	10	115803	4.7437	1.05e-06	0.018523	MYBPC3
236	10471	6	33257374	33258711	1	1	115803	4.7405	1.07e-06	0.0188748	PFDN6
237	10055	19	47634080	47713893	46	6	115803	4.7307	1.12e-06	0.0197557	SAE1
238	286676	3	121706170	121741127	50	8	115803	4.7155	1.21e-06	0.021342	ILDR1
239	57580	20	47240787	47444420	516	23	115803	4.7146	1.21e-06	0.021342	PREX1
240	84547	6	28249314	28270326	49	10	115803	4.6893	1.37e-06	0.0241613	PGBD1
241	55501	7	2443195	2474242	37	5	115803	4.6884	1.38e-06	0.0243363	CHST12
242	3113	6	33032346	33048555	204	11	115803	4.6809	1.43e-06	0.0252166	HLA-DPA1
243	79893	17	34900737	34946278	41	4	115803	4.6742	1.48e-06	0.0260968	GGNBP2
244	3798	12	57943812	57980416	31	5	115803	4.6551	1.62e-06	0.0285638	KIF5A
245	115350	1	157764193	157789940	50	5	115803	4.6436	1.71e-06	0.030149	FCRL1
246	10960	5	176758563	176778885	20	3	115803	4.64	1.74e-06	0.0306762	LMAN2
247	8477	14	88471468	88481155	23	5	115803	4.6374	1.76e-06	0.031027	GPR65
248	84517	3	169484709	169487683	8	2	115803	4.6317	1.81e-06	0.0319067	ACTRT3
249	53	11	47260853	47270457	20	4	115803	4.6315	1.81e-06	0.0319067	ACP2
250	7187	14	103243816	103377837	159	9	115803	4.6292	1.84e-06	0.0324318	TRAF3
251	5341	2	68592322	68624585	143	12	115803	4.6168	1.95e-06	0.0343688	PLEK
252	57514	3	119013220	119138323	270	35	115803	4.6033	2.08e-06	0.0366579	ARHGAP31
253	7932	6	29553818	29556745	8	3	115803	4.6003	2.11e-06	0.0371845	OR2H2
254	148423	1	85715636	85725355	20	5	115803	4.5959	2.15e-06	0.0378873	C1orf52
255	5569	8	79428336	79517502	107	8	115803	4.5866	2.25e-06	0.0396473	PKIA
256	10062	11	47269851	47290584	30	4	115803	4.581	2.31e-06	0.0407022	NR1H3
257	79931	4	122052563	122148624	142	9	115803	4.5789	2.34e-06	0.0412285	TNIP3
258	3684	16	31271288	31344213	132	9	115803	4.5761	2.37e-06	0.0417547	ITGAM
259	100130988	7	50135682	50198852	183	10	115803	4.5714	2.42e-06	0.0426331	SPMIP7
260	1643	11	47236493	47260769	45	6	115803	4.5707	2.43e-06	0.0428069	DDB2
261	79676	12	123459354	123464588	3	1	115803	4.5703	2.44e-06	0.0429806	OGFOD2
262	5970	11	65421067	65430443	11	4	115803	4.5638	2.51e-06	0.0442111	RELA
263	79154	17	34948226	34957233	11	2	115803	4.5559	2.61e-06	0.0459699	DHRS11
264	6239	6	7107830	7252213	182	25	115803	4.5526	2.65e-06	0.0466718	RREB1
265	80179	17	34851599	34891305	35	6	115803	4.5429	2.77e-06	0.0487825	MYO19
266	8567	11	47290927	47351582	87	9	115803	4.542	2.79e-06	0.0491319	MADD
