# Supplementary material for: Elucidating the Causal Relationships Between B Cells, Dendritic Cells, and Multiple Sclerosis Pathogenesis
Source: Brain Behav. 2026 Feb 28;16(3):e71292. doi: 10.1002/brb3.71292 (PMC12949720; doi:10.1002/brb3.71292)
Supplement: Supplementary file 11 — Supplementary Table 4: brb371292‐sup‐0011‐TableS4.xlsx [file BRB3-16-e71292-s008.xlsx]

## Sheet: CD45 on B cell
ENTREZID	SYMBOL	ZSTAT.x	ZSTAT.y	T.placo	p.placo	FDR
29113	C6orf15	5.0599	7.295	36.912	5.73437e-13	9.98182e-09
170679	PSORS1C1	4.6075	7.7721	35.81	1.27596e-12	2.22094e-08
3117	HLA-DQA1	4.1627	7.7686	32.3384	1.58993e-11	2.76727e-07
170680	PSORS1C2	3.966	7.7887	30.89	4.56136e-11	7.9386e-07
534	ATP6V1G2	3.9835	7.5231	29.9683	8.92491e-11	1.5532e-06
401250	MCCD1	4.8758	6.1094	29.7882	1.01759e-10	1.77081e-06
5696	PSMB8	3.7166	8.014	29.7848	1.0201e-10	1.77507e-06
58530	LY6G6D	3.8697	7.4706	28.909	1.93134e-10	3.36052e-06
7919	DDX39B	4.5825	6.1094	27.9963	3.75767e-10	6.53797e-06
780	DDR1	3.4885	7.7394	26.9989	7.78167e-10	1.35386e-05
54535	CCHCR1	4.3846	6.1094	26.7873	9.08207e-10	1.58001e-05
6891	TAP2	3.5188	7.4601	26.2506	1.34412e-09	2.33823e-05
4277	MICB	4.2276	6.1094	25.8281	1.83034e-09	3.18387e-05
259197	NCR3	3.3091	7.7197	25.5453	2.25075e-09	3.91496e-05
1041	CDSN	4.166	6.1094	25.4518	2.41e-09	4.19172e-05
3304	HSPA1B	3.1546	8.0023	25.2441	2.80532e-09	4.87901e-05
2968	GTF2H4	3.7293	6.6823	24.9203	3.55492e-09	6.18235e-05
3119	HLA-DQB1	3.2139	7.6858	24.7014	4.17244e-09	7.25586e-05
6048	RNF5	3.3967	7.0189	23.8411	7.83271e-09	0.000136203
57819	LSM2	3.1433	7.5514	23.7363	8.45754e-09	0.00014706
11074	TRIM31	3.1713	7.2579	23.017	1.43278e-08	0.000249117
3135	HLA-G	2.9197	7.7846	22.7287	1.77004e-08	0.000307738
7918	GPANK1	2.9285	7.7222	22.6145	1.92472e-08	0.000334613
1460	CSNK2B	2.882	7.715	22.2346	2.54327e-08	0.000442122
3134	HLA-F	2.8215	7.6794	21.6674	3.85681e-08	0.00067043
3123	HLA-DRB1	3.5378	6.1094	21.6138	4.01164e-08	0.000697303
10554	AGPAT1	2.6034	8.2924	21.5884	4.08718e-08	0.000710393
100507679	MUC22	2.8477	7.4794	21.2991	5.05518e-08	0.00087859
3106	HLA-B	3.4741	6.1094	21.2247	5.33932e-08	0.00092792
1192	CLIC1	3.1458	6.687	21.036	6.1336e-08	0.0010659
3305	HSPA1L	2.72	7.6895	20.9154	6.70182e-08	0.00116458
135656	MUCL3	2.6657	7.7092	20.5504	8.76533e-08	0.00152306
4795	NFKBIL1	3.3374	6.1094	20.3895	9.86677e-08	0.00171435
4439	MSH5	2.5476	7.9726	20.311	1.04536e-07	0.0018162
346171	ZFP57	3.2351	6.105	19.7503	1.57953e-07	0.00274412
50854	SNHG32	2.4255	8.014	19.438	1.98816e-07	0.00345384
717	C2	3.1713	6.1094	19.3747	2.08297e-07	0.00361833
259215	LY6G6F	2.4888	7.7608	19.3151	2.1766e-07	0.00378076
7148	TNXB	2.4909	7.7451	19.2923	2.21351e-07	0.00384464
10919	EHMT2	3.1572	6.1094	19.2886	2.2195e-07	0.00385483
7124	TNF	2.5126	7.6691	19.2694	2.25117e-07	0.0039096
55937	APOM	2.4468	7.8357	19.1724	2.41801e-07	0.00419911
7916	PRRC2A	3.048	6.1094	18.6215	3.63022e-07	0.00630388
80737	VWA7	2.4001	7.7006	18.4822	4.02312e-07	0.00698574
5460	POU5F1	2.9518	6.1094	18.0337	5.60259e-07	0.00972778
6941	TCF19	2.9464	6.1094	18.0007	5.74082e-07	0.00996721
7920	ABHD16A	2.2956	7.7408	17.7698	6.80917e-07	0.0118214
54806	AHI1	2.608	6.609	17.2363	1.01029e-06	0.0175386
3107	HLA-C	2.119	8.1259	17.2188	1.02345e-06	0.017766
3112	HLA-DOB	2.1656	7.9414	17.1979	1.03939e-06	0.0180417
7940	LST1	2.7812	6.1094	16.9915	1.21098e-06	0.021019
394263	MUC21	2.1112	7.7768	16.4184	1.85148e-06	0.0321342
80740	LY6G6C	2.5177	6.4811	16.3175	1.99531e-06	0.0346287
8831	SYNGAP1	-2.2548	7.1113	-16.0346	2.46119e-06	0.0427114
63940	GPSM3	2.1041	7.5818	15.9529	2.615e-06	0.0453782
9277	WDR46	2.0921	7.6164	15.9343	2.65134e-06	0.0460061

## Sheet: CD11c on myeloid DC
ENTREZID	SYMBOL	ZSTAT.x	ZSTAT.y	T.placo	p.placo	FDR
3684	ITGAM	7.4654	4.5761	34.1624	5.00145e-12	8.70502e-08
3118	HLA-DQA2	3.1028	6.1094	18.9562	3.11668e-07	0.00542428
50854	SNHG32	-2.3052	8.014	-18.4739	4.43804e-07	0.00772352
5652	PRSS8	6.5611	2.5297	16.5976	1.76034e-06	0.0306335
3127	HLA-DRB5	2.6999	6.1094	16.4948	1.89874e-06	0.03304
