# Supplementary material for: Elucidating the Causal Relationships Between B Cells, Dendritic Cells, and Multiple Sclerosis Pathogenesis
Source: Brain Behav. 2026 Feb 28;16(3):e71292. doi: 10.1002/brb3.71292 (PMC12949720; doi:10.1002/brb3.71292)
Supplement: Supplementary file 12 — Supplementary Table 5: brb371292‐sup‐0012‐TableS5.xlsx [file BRB3-16-e71292-s013.xlsx]

## Sheet: dgidb_export_2023-12-04
search_term	match_term	match_type	gene	drug	interaction_types	sources	pmids
HLA-C	HLA-C	Definite	HLA-C	METHAZOLAMIDE		PharmGKB	30242287|20504258|25918017
HLA-C	HLA-C	Definite	HLA-C	CLOZAPINE		PharmGKB	11266078
HLA-C	HLA-C	Definite	HLA-C	AMOXICILLIN		PharmGKB	30664875
HLA-C	HLA-C	Definite	HLA-C	GEMCITABINE		PharmGKB	31616045
HLA-C	HLA-C	Definite	HLA-C	RIBAVIRIN		PharmGKB
HLA-C	HLA-C	Definite	HLA-C	CARBOPLATIN		PharmGKB	31616045
HLA-C	HLA-C	Definite	HLA-C	METHOTREXATE		PharmGKB	28444425
HLA-C	HLA-C	Definite	HLA-C	LAMOTRIGINE		PharmGKB	19668019
HLA-C	HLA-C	Definite	HLA-C	TICLOPIDINE		PharmGKB	17339877
HLA-C	HLA-C	Definite	HLA-C	USTEKINUMAB		PharmGKB	23521149
HLA-C	HLA-C	Definite	HLA-C	CLAVULANIC ACID		PharmGKB	30664875
HLA-C	HLA-C	Definite	HLA-C	FLOXACILLIN		PharmGKB	30664875
HLA-B	HLA-B	Definite	HLA-B	CLINDAMYCIN		PharmGKB	27527109
HLA-B	HLA-B	Definite	HLA-B	CLAVULANIC ACID		PharmGKB	30664875
HLA-B	HLA-B	Definite	HLA-B	METHAZOLAMIDE		PharmGKB	30242287|25970075|9109770|20504258|25918017
HLA-B	HLA-B	Definite	HLA-B	CARBAMAZEPINE		NCI|FDA	16981842
HLA-B	HLA-B	Definite	HLA-B	ACETAZOLAMIDE		PharmGKB	21342230
HLA-B	HLA-B	Definite	HLA-B	MINOCYCLINE		PharmGKB
HLA-B	HLA-B	Definite	HLA-B	AMOXICILLIN		PharmGKB	30664875
HLA-B	HLA-B	Definite	HLA-B	PHENYTOIN		FDA
HLA-B	HLA-B	Definite	HLA-B	TRICHLOROETHYLENE		PharmGKB
HLA-B	HLA-B	Definite	HLA-B	FOSPHENYTOIN		PharmGKB|FDA
HLA-B	HLA-B	Definite	HLA-B	RIBAVIRIN		PharmGKB	23360626|12873589
HLA-B	HLA-B	Definite	HLA-B	CARBIMAZOLE		PharmGKB	26599303|26151496
HLA-B	HLA-B	Definite	HLA-B	BCG VACCINE		NCI	17028812
HLA-B	HLA-B	Definite	HLA-B	SULFASALAZINE		PharmGKB	25303297
HLA-B	HLA-B	Definite	HLA-B	FLOXACILLIN		PharmGKB	23596311|23132554|24731753|18637831|23291545|19696695|23032409|18256392|19483685|30664875
HLA-B	HLA-B	Definite	HLA-B	TICLOPIDINE		PharmGKB	17339877
HLA-B	HLA-B	Definite	HLA-B	STAVUDINE		PharmGKB
HLA-B	HLA-B	Definite	HLA-B	CLOZAPINE		PharmGKB	9587740|26876947|2222133
HLA-B	HLA-B	Definite	HLA-B	ABACAVIR		FDA	19629158
HLA-B	HLA-B	Definite	HLA-B	LAMIVUDINE		PharmGKB
HLA-B	HLA-B	Definite	HLA-B	THALIDOMIDE		NCI	7876469
HLA-B	HLA-B	Definite	HLA-B	METHIMAZOLE		PharmGKB	26599303|26151496
HLA-B	HLA-B	Definite	HLA-B	DAPSONE		PharmGKB	28885988|23604100|24152261|29512326|29458119
HLA-B	HLA-B	Definite	HLA-B	PAZOPANIB		PharmGKB|FDA	26546620
HLA-B	HLA-B	Definite	HLA-B	OXCARBAZEPINE		FDA
HLA-G	HLA-G	Definite	HLA-G	FLUOROURACIL		PharmGKB
HLA-G	HLA-G	Definite	HLA-G	CAPECITABINE		PharmGKB
HLA-G	HLA-G	Definite	HLA-G	METHOTREXATE		PharmGKB	16906016|19088262
HLA-DQB1	HLA-DQB1	Definite	HLA-DQB1	AMOXICILLIN		PharmGKB	10535882|30664875
HLA-DQB1	HLA-DQB1	Definite	HLA-DQB1	CARBAMAZEPINE		PharmGKB	24399721
HLA-DQB1	HLA-DQB1	Definite	HLA-DQB1	ACETAMINOPHEN		PharmGKB	21545408
HLA-DQB1	HLA-DQB1	Definite	HLA-DQB1	ASPIRIN		PharmGKB	26366802|15784113|19392989
HLA-DQB1	HLA-DQB1	Definite	HLA-DQB1	FLOXACILLIN		PharmGKB	30664875
HLA-DQB1	HLA-DQB1	Definite	HLA-DQB1	CLAVULANIC ACID		PharmGKB	10535882|30664875
HLA-DQB1	HLA-DQB1	Definite	HLA-DQB1	BUCILLAMINE		PharmGKB
HLA-DQB1	HLA-DQB1	Definite	HLA-DQB1	LAMOTRIGINE		PharmGKB	19668019
HLA-DQB1	HLA-DQB1	Definite	HLA-DQB1	FLUPIRTINE		PharmGKB	26959717
HLA-DQB1	HLA-DQB1	Definite	HLA-DQB1	TICLOPIDINE		PharmGKB	17339877
HLA-DQB1	HLA-DQB1	Definite	HLA-DQB1	LUMIRACOXIB		PharmGKB	20639878
HLA-DQB1	HLA-DQB1	Definite	HLA-DQB1	NEVIRAPINE		PharmGKB
HLA-DRB1	HLA-DRB1	Definite	HLA-DRB1	FLUVASTATIN		PharmGKB	27839692
HLA-DRB1	HLA-DRB1	Definite	HLA-DRB1	AZATHIOPRINE		PharmGKB	25217962
HLA-DRB1	HLA-DRB1	Definite	HLA-DRB1	EFAVIRENZ		PharmGKB	18301070
HLA-DRB1	HLA-DRB1	Definite	HLA-DRB1	ASPARAGINASE		PharmGKB	24970932|25987655
HLA-DRB1	HLA-DRB1	Definite	HLA-DRB1	TICLOPIDINE		PharmGKB	17339877
HLA-DRB1	HLA-DRB1	Definite	HLA-DRB1	ETANERCEPT		PharmGKB
HLA-DRB1	HLA-DRB1	Definite	HLA-DRB1	OXCARBAZEPINE		PharmGKB	27666425
HLA-DRB1	HLA-DRB1	Definite	HLA-DRB1	ADALIMUMAB		PharmGKB
HLA-DRB1	HLA-DRB1	Definite	HLA-DRB1	INFLIXIMAB		PharmGKB
HLA-DRB1	HLA-DRB1	Definite	HLA-DRB1	LYM-1		ChemblInteractions|TTD
HLA-DRB1	HLA-DRB1	Definite	HLA-DRB1	BUCILLAMINE		PharmGKB
HLA-DRB1	HLA-DRB1	Definite	HLA-DRB1	CARBIMAZOLE		PharmGKB
HLA-DRB1	HLA-DRB1	Definite	HLA-DRB1	ROSUVASTATIN		PharmGKB	27839692
HLA-DRB1	HLA-DRB1	Definite	HLA-DRB1	CARBAMAZEPINE		PharmGKB	24399721|23830818
HLA-DRB1	HLA-DRB1	Definite	HLA-DRB1	MERCAPTOPURINE		PharmGKB	25217962
HLA-DRB1	HLA-DRB1	Definite	HLA-DRB1	ASPIRIN		PharmGKB	15784113|19392989
HLA-DRB1	HLA-DRB1	Definite	HLA-DRB1	METHIMAZOLE		PharmGKB
HLA-DRB1	HLA-DRB1	Definite	HLA-DRB1	ATORVASTATIN		PharmGKB	27839692
HLA-DRB1	HLA-DRB1	Definite	HLA-DRB1	PRAVASTATIN		PharmGKB	27839692
HLA-DRB1	HLA-DRB1	Definite	HLA-DRB1	FLUPIRTINE		PharmGKB	26959717
HLA-DRB1	HLA-DRB1	Definite	HLA-DRB1	DAPSONE		PharmGKB	29233746
HLA-DRB1	HLA-DRB1	Definite	HLA-DRB1	DABRAFENIB		PharmGKB	27023328
HLA-DRB1	HLA-DRB1	Definite	HLA-DRB1	PROPYLTHIOURACIL		PharmGKB
HLA-DRB1	HLA-DRB1	Definite	HLA-DRB1	SIMVASTATIN		PharmGKB	27839692
HLA-DRB1	HLA-DRB1	Definite	HLA-DRB1	PITAVASTATIN		PharmGKB	27839692
HLA-DRB1	HLA-DRB1	Definite	HLA-DRB1	AMOXICILLIN		PharmGKB	20800921|10535882|30664875
HLA-DRB1	HLA-DRB1	Definite	HLA-DRB1	LUMIRACOXIB		PharmGKB	20639878
HLA-DRB1	HLA-DRB1	Definite	HLA-DRB1	LAPATINIB		PharmGKB|FDA	24687830|28786423
HLA-DRB1	HLA-DRB1	Definite	HLA-DRB1	CLAVULANIC ACID		PharmGKB	20800921|10535882|30664875
HLA-DRB1	HLA-DRB1	Definite	HLA-DRB1	LAMOTRIGINE		PharmGKB	19668019
HLA-DRB1	HLA-DRB1	Definite	HLA-DRB1	FLOXACILLIN		PharmGKB	30664875
HLA-DQA1	HLA-DQA1	Definite	HLA-DQA1	LUMIRACOXIB		PharmGKB	20639878
HLA-DQA1	HLA-DQA1	Definite	HLA-DQA1	AZATHIOPRINE		PharmGKB	25217962
HLA-DQA1	HLA-DQA1	Definite	HLA-DQA1	LAPATINIB		PharmGKB|FDA	24687830|21245432
HLA-DQA1	HLA-DQA1	Definite	HLA-DQA1	MERCAPTOPURINE		PharmGKB	25217962
HLA-DRB5	HLA-DRB5	Definite	HLA-DRB5	CLAVULANIC ACID		PharmGKB	10535882
HLA-DRB5	HLA-DRB5	Definite	HLA-DRB5	AMOXICILLIN		PharmGKB	10535882
HLA-DRB5	HLA-DRB5	Definite	HLA-DRB5	1D09C3		TdgClinicalTrial
HLA-DRB5	HLA-DRB5	Definite	HLA-DRB5	CLOZAPINE		PharmGKB	11146763
TNF	TNF	Definite	TNF	INFLIXIMAB	inhibitor	TdgClinicalTrial|ChemblInteractions|TEND|PharmGKB|TTD	16720636|16909270|23057546|16456024|26244882|12847678|18050183|18713756|19365401|22760475|16052578|24192118|12110154|17343250|22960943|15481318|15691299|15674127|15804598|22129793|11752352|25311255|12190096|18438841|15691217|17673491|15695296|17642244|16622728
TNF	TNF	Definite	TNF	ONERCEPT	inhibitor	ChemblInteractions
TNF	TNF	Definite	TNF	AZ9773	inhibitor	ChemblInteractions
TNF	TNF	Definite	TNF	VADIMEZAN	inducer	TALC
TNF	TNF	Definite	TNF	AFELIMOMAB	inhibitor	ChemblInteractions	10829362
TNF	TNF	Definite	TNF	CERTOLIZUMAB PEGOL	inhibitor	ChemblInteractions
TNF	TNF	Definite	TNF	ADALIMUMAB	inhibitor|antibody	TdgClinicalTrial|ChemblInteractions|TEND|PharmGKB|TTD	12044041|16720636|16909270|23057546|15022409|26244882|12847678|18050183|18713756|19365401|22760475|24192118|14532145|17343250|22960943|15046527|22129793|11752352|12190096|18438841|15200343
TNF	TNF	Definite	TNF	NERELIMOMAB	inhibitor	ChemblInteractions
TNF	TNF	Definite	TNF	ETANERCEPT	antibody|inhibitor	TdgClinicalTrial|ChemblInteractions|TEND|PharmGKB|TTD	16720636|16909270|23057546|26244882|12847678|18050183|18713756|19365401|22760475|24192118|17343250|22960943|10375846|10405518|10206649|22129793|11752352|12190096|10338381|18438841|10357816
TNF	TNF	Definite	TNF	LENERCEPT	inhibitor	ChemblInteractions
TNF	TNF	Definite	TNF	OZORALIZUMAB	inhibitor	TdgClinicalTrial|ChemblInteractions
TNF	TNF	Definite	TNF	PLACULUMAB	inhibitor	TdgClinicalTrial|ChemblInteractions|TTD
TNF	TNF	Definite	TNF	PEGSUNERCEPT	inhibitor	ChemblInteractions|TTD
TNF	TNF	Definite	TNF	THALIDOMIDE	inhibitor	TdgClinicalTrial|TEND|TTD	8755512|12046682|12167383|12105857|12102294|11752352|12113124
TNF	TNF	Definite	TNF	GOLIMUMAB	antibody|inhibitor	TdgClinicalTrial|ChemblInteractions|TEND|TTD	21079302
TNF	TNF	Definite	TNF	METHYLENE BLUE		DTC
TNF	TNF	Definite	TNF	STAVUDINE		PharmGKB	20887379
TNF	TNF	Definite	TNF	RIFAMPIN		PharmGKB	22151084
TNF	TNF	Definite	TNF	BCG VACCINE		NCI	10022737
TNF	TNF	Definite	TNF	CERTOLIZUMAB		TTD
TNF	TNF	Definite	TNF	MILTEFOSINE		NCI	7883777
TNF	TNF	Definite	TNF	CARBOPLATIN		PharmGKB	31616045
TNF	TNF	Definite	TNF	AMPHOTERICIN B		DTC
TNF	TNF	Definite	TNF	ISONIAZID		PharmGKB	22151084
TNF	TNF	Definite	TNF	ORTATAXEL		TTD
TNF	TNF	Definite	TNF	ETHAMBUTOL		PharmGKB	22151084
TNF	TNF	Definite	TNF	GENTAMICIN		NCI	14565862
TNF	TNF	Definite	TNF	MEROPENEM		NCI	8354907
TNF	TNF	Definite	TNF	PENTOXIFYLLINE		TTD
TNF	TNF	Definite	TNF	LENALIDOMIDE		ClearityFoundationClinicalTrial|TTD
TNF	TNF	Definite	TNF	LENABASUM		TTD
TNF	TNF	Definite	TNF	PF-04236921		TdgClinicalTrial
TNF	TNF	Definite	TNF	CARBAMAZEPINE		NCI|PharmGKB	15565432|11294926
TNF	TNF	Definite	TNF	ATORVASTATIN		PharmGKB	18997459
TNF	TNF	Definite	TNF	SOBLIDOTIN		NCI	11855751
TNF	TNF	Definite	TNF	SORAFENIB		PharmGKB	22736425
TNF	TNF	Definite	TNF	LACTULOSE		NCI	11226652
TNF	TNF	Definite	TNF	BUPIVACAINE		NCI	15781526
TNF	TNF	Definite	TNF	HOMIDIUM BROMIDE		DTC
TNF	TNF	Definite	TNF	ALTEPLASE		NCI	8615653
TNF	TNF	Definite	TNF	MIDAZOLAM		NCI	16406030
TNF	TNF	Definite	TNF	HALOFUGINONE		NCI	16769768
TNF	TNF	Definite	TNF	DIDANOSINE		NCI	9430255
TNF	TNF	Definite	TNF	RUTIN		NCI	12423426
TNF	TNF	Definite	TNF	INSULIN		NCI	16125526|9287059
TNF	TNF	Definite	TNF	REMTOLUMAB		TTD
TNF	TNF	Definite	TNF	5,7-DIHYDROXY-4-METHYLCOUMARIN		DTC
TNF	TNF	Definite	TNF	BENZO[E]PYRENE		DTC
TNF	TNF	Definite	TNF	CEFOTAXIME		NCI	8354907|10989981
TNF	TNF	Definite	TNF	CELASTROL		TTD
TNF	TNF	Definite	TNF	METHIMAZOLE		NCI	8491516
TNF	TNF	Definite	TNF	DIGOXIN		DTC
TNF	TNF	Definite	TNF	GEMCITABINE		PharmGKB	31616045
TNF	TNF	Definite	TNF	DERSALAZINE		TdgClinicalTrial
TNF	TNF	Definite	TNF	RISPERIDONE		NCI	15567770|11545247
TNF	TNF	Definite	TNF	PROPYLTHIOURACIL		NCI	15119959
TNF	TNF	Definite	TNF	OMEPRAZOLE		NCI	16815316
TNF	TNF	Definite	TNF	ABBV-257		TTD
TNF	TNF	Definite	TNF	SPIRONOLACTONE		NCI	16837769
TNF	TNF	Definite	TNF	PYRIDOXINE		NCI	16277693
TNF	TNF	Definite	TNF	RABEPRAZOLE		NCI	16815316
TNF	TNF	Definite	TNF	ENBREL		TTD
TNF	TNF	Definite	TNF	PYRAZINAMIDE		PharmGKB	22151084
TNF	TNF	Definite	TNF	GLIMEPIRIDE		NCI	14686960
TNF	TNF	Definite	TNF	HYDROXYCHLOROQUINE		NCI	9002011
TNF	TNF	Definite	TNF	LAPACHONE		NCI	10075082
TNF	TNF	Definite	TNF	NAFAMOSTAT		TTD
TNF	TNF	Definite	TNF	CYCLOSPORINE		PharmGKB	18444945
PSMB8	PSMB8	Definite	PSMB8	CARFILZOMIB	inhibitor	DTC|MyCancerGenome|ChemblInteractions	17591945|24524217
PSMB8	PSMB8	Definite	PSMB8	OPROZOMIB	inhibitor	ChemblInteractions
PSMB8	PSMB8	Definite	PSMB8	BORTEZOMIB	inhibitor	DTC|MyCancerGenome|ChemblInteractions	24524217
PSMB8	PSMB8	Definite	PSMB8	MARIZOMIB	inhibitor	ChemblInteractions
PSMB8	PSMB8	Definite	PSMB8	IXAZOMIB CITRATE	inhibitor	ChemblInteractions
PSMB8	PSMB8	Definite	PSMB8	LACTACYSTIN		DTC	23547757
PSMB8	PSMB8	Definite	PSMB8	BELACTOSIN A		DTC	23547757
CCHCR1	CCHCR1	Definite	CCHCR1	NEVIRAPINE		PharmGKB	21810746
CDSN	CDSN	Definite	CDSN	CARBOPLATIN		PharmGKB	31616045
CDSN	CDSN	Definite	CDSN	GEMCITABINE		PharmGKB	31616045
TCF19	TCF19	Definite	TCF19	NEVIRAPINE		PharmGKB	21810746
PSORS1C1	PSORS1C1	Definite	PSORS1C1	ETANERCEPT		PharmGKB
PSORS1C1	PSORS1C1	Definite	PSORS1C1	CARBOPLATIN		PharmGKB	31616045
PSORS1C1	PSORS1C1	Definite	PSORS1C1	ALLOPURINOL		PharmGKB	21801394|29193002
PSORS1C1	PSORS1C1	Definite	PSORS1C1	GEMCITABINE		PharmGKB	31616045
C6ORF15	C6ORF15	Definite	C6ORF15	CARBOPLATIN		PharmGKB	31616045
C6ORF15	C6ORF15	Definite	C6ORF15	GEMCITABINE		PharmGKB	31616045
