# Supplementary material for: Elucidating the Causal Relationships Between B Cells, Dendritic Cells, and Multiple Sclerosis Pathogenesis
Source: Brain Behav. 2026 Feb 28;16(3):e71292. doi: 10.1002/brb3.71292 (PMC12949720; doi:10.1002/brb3.71292)
Supplement: Supplementary file 13 — Supplementary Table 6: brb371292‐sup‐0013‐TableS6.xlsx [file BRB3-16-e71292-s010.xlsx]

## Sheet: ebi-a-GCST90001436.table.MRresu
MRresult
Outcome	Exposure	Method	Nsnp	β	SE	pval	lo_ci	up_ci	OR	or_lci95	or_uci95
Memory B cell %lymphocyte	multiple sclerosis	MR Egger	68	0.0975743	0.0318713	0.00318401	0.0351066	0.160042	1.10249	1.03573	1.17356
		Weighted median	68	0.0875191	0.0321699	0.00651782	0.0244661	0.150572	1.09146	1.02477	1.1625
		Inverse variance weighted	68	0.0612209	0.0193879	0.00159027	0.0232206	0.0992212	1.06313	1.02349	1.10431
		Simple mode	68	0.0402661	0.0635276	0.528345	-0.0842479	0.16478	1.04109	0.919203	1.17913
		Weighted mode	68	0.0981012	0.0313061	0.0025617	0.0367412	0.159461	1.10307	1.03742	1.17288
Central Memory CD4+ T cell Absolute Count	multiple sclerosis	MR Egger	68	-0.0880632	0.0340407	0.0118925	-0.154783	-0.0213433	0.915703	0.856601	0.978883
		Weighted median	68	-0.0782652	0.0368397	0.03363	-0.150471	-0.00605939	0.924719	0.860303	0.993959
		Inverse variance weighted	68	-0.0641548	0.0207923	0.0020321	-0.104908	-0.0234018	0.93786	0.900408	0.97687
		Simple mode	68	-0.00887653	0.0780275	0.909767	-0.16181	0.144057	0.991163	0.850603	1.15495
		Weighted mode	68	-0.105287	0.032046	0.00162185	-0.168097	-0.0424765	0.900066	0.845272	0.958413
BAFF-R on IgD+ CD38dim B cell	multiple sclerosis	MR Egger	68	0.0922436	0.0317258	0.00495698	0.030061	0.154426	1.09663	1.03052	1.16699
		Weighted median	68	0.0910157	0.0297929	0.00225102	0.0326216	0.14941	1.09529	1.03316	1.16115
		Inverse variance weighted	68	0.06347	0.0193948	0.00106593	0.0254561	0.101484	1.06553	1.02578	1.10681
		Simple mode	68	0.00973195	0.0659438	0.883118	-0.119518	0.138982	1.00978	0.887348	1.1491
		Weighted mode	68	0.082297	0.028823	0.00571909	0.025804	0.13879	1.08578	1.02614	1.14888
BAFF-R on naive-mature B cell	multiple sclerosis	MR Egger	68	0.09154	0.0318106	0.00539255	0.0291912	0.153889	1.09586	1.02962	1.16636
		Weighted median	68	0.0885861	0.0303024	0.00346229	0.0291934	0.147979	1.09263	1.02962	1.15949
		Inverse variance weighted	68	0.0609071	0.0194395	0.00172938	0.0228056	0.0990085	1.0628	1.02307	1.10408
		Simple mode	68	0.0383398	0.0627171	0.543061	-0.0845857	0.161265	1.03908	0.918893	1.175
		Weighted mode	68	0.0792258	0.0290698	0.00818706	0.022249	0.136203	1.08245	1.0225	1.14591
CD19 on IgD- CD24- B cell	multiple sclerosis	MR Egger	68	0.047702	0.030328	0.12053	-0.0117408	0.107145	1.04886	0.988328	1.1131
		Weighted median	68	0.0469881	0.0285778	0.100132	-0.00902441	0.103001	1.04811	0.991016	1.10849
		Inverse variance weighted	68	0.0597123	0.0186912	0.00139987	0.0230776	0.096347	1.06153	1.02335	1.10114
		Simple mode	68	0.027972	0.0538461	0.605137	-0.0775663	0.13351	1.02837	0.925366	1.14283
		Weighted mode	68	0.0377658	0.0261729	0.153698	-0.0135331	0.0890646	1.03849	0.986558	1.09315
CD20 on IgD+ CD38- naive B cell	multiple sclerosis	MR Egger	68	0.169761	0.0423711	0.000159062	0.0867133	0.252808	1.18502	1.09058	1.28764
		Weighted median	68	0.175091	0.0408415	1.81032e-05	0.0950417	0.25514	1.19135	1.0997	1.29064
		Inverse variance weighted	68	0.113748	0.0265878	1.88414e-05	0.0616357	0.16586	1.12047	1.06357	1.18041
		Simple mode	68	0.0837884	0.0987244	0.399065	-0.109711	0.277288	1.0874	0.896093	1.31955
		Weighted mode	68	0.166654	0.0389004	5.99784e-05	0.0904096	0.242899	1.18135	1.09462	1.27494
